# Supplementary material for: In Situ Construction of Elastic Solid-State Polymer Electrolyte with Fast Ionic Transport for Dendrite-Free Solid-State Lithium Metal Batteries
Source: Nanomaterials (Basel). 2024 Feb 27;14(5):433. doi: 10.3390/nano14050433 (PMC10935166; doi:10.3390/nano14050433)
Supplement: Supplementary file 1 [file nanomaterials-14-00433-s001.zip]

Archive with 1 entries (1 files):
- nanomaterials-2883389-supplementary.pdf
